# Supplementary material for: Invariant Natural Killer T-Cells and Total CD1d Restricted Cells Differentially Influence Lipid Metabolism and Atherosclerosis in Low Density Receptor Deficient Mice
Source: Int J Mol Sci. 2019 Sep 14;20(18):4566. doi: 10.3390/ijms20184566 (PMC6770011; doi:10.3390/ijms20184566)
Supplement: Supplementary file 1 [file ijms-20-04566-s001.zip]

Archive with 1 entries (1 files):
- ijms-573895-SI.pdf
